# Supplementary material for: Modelling dynamics in protein crystal structures by ensemble refinement
Source: eLife. 2012 Dec 18;1:e00311. doi: 10.7554/eLife.00311 (PMC3524795; doi:10.7554/eLife.00311)
Supplement: Figure 6—source data 1. — Rms deviations (RMSD) from ideal bond, angle and dihedral geometries calculated for single structures re-refined using phenix.refine. Geometries for ensemble structures were calculated using two methods, the ‘whole distribution’, where the RMSD was calculated for each restraint (averaged over all structures), √〈(xideal − xmodel)2〉, and ‘centroid’ where the RMSD was calculated using the mean deviation from ideality for each restraint, √〈(〈xideal − xmodel〉)2〉, which for unimodal functions equals √〈(xideal − 〈xmodel〉)2〉. DOI: http://dx.doi.org/10.7554/elife.00311.013 [file elife00311s001.xlsx]

## Sheet: geos_all
Figure 6 -Source Data 1
		PDB ID	Resolution (Å)	phenix.refine RMSD			Ensemble RMSD (mean)			Ensemble RMSD (centroid)
				Bond (Å)	Angle (°)	Dihedral (°)	Bond (Å)	Angle (°)	Dihedral (°)	Bond (Å)	Angle (°)	Dihedral (°)
		1KZK	1.09	0.018	1.668	17.184	0.0178137	1.9084	20.1836	0.0127972	1.27832	13.2586
		3K0M	1.25	0.011	1.396	11.186	0.0163138	1.78375	15.3416	0.00961936	1.22023	8.90855
		3K0N	1.39	0.018	1.483	12.66	0.0139508	1.63101	16.7715	0.0089301	1.11825	8.2971
		2PC0	1.4	0.007	1.12	13.2	0.011	1.53	17.1	0.006	0.92	6.5
		1UOY	1.5	0.0109468	1.37999	12.9218	0.00936067	1.40009	16.1067	0.00635804	1.1114	9.54163
		3CA7	1.5	0.014	1.47	14.811	0.0112496	1.52491	17.884	0.00674004	0.990839	7.87619
		2R8Q	1.5	0.0105351	1.21192	11.9624	0.0116062	1.60632	18.2521	0.00627753	0.922084	8.08191
		3QL0	1.6	0.007	1.565	19.189	0.012	1.57	18.7	0.008	0.99	7.5
		1X6P	1.63	0.022	2.01	12.08	0.010126	1.56927	16.7484	0.00556265	1.04056	6.71626
		1F2F	1.7	0.015	1.627	13.89	0.0103042	1.50558	18.2874	0.00513643	0.815132	6.33547
		3QL3	1.8	0.011	1.729	19.514	0.010432	1.76404	21.8056	0.00751605	1.42364	13.5988
		1YTT	1.8	0.006	0.992	13.721	0.0120041	1.59669	19.6887	0.00634812	0.907258	7.65728
		3GWH	1.95	0.003	0.631	12.276	0.0137996	1.72611	21.819	0.0082992	0.883214	7.32353
		1BV1	2	0.007	1.081	14.134	0.0100914	1.41808	20.0222	0.00495945	0.734005	6.53399
		1IEP	2.1	0.004	0.777	16.282	0.0126043	1.50175	19.7295	0.00899046	0.918631	8.38864
		2XFA	2.1	0.004	0.847	16.8	0.00861661	1.22411	19.4331	0.00501587	0.619699	5.89846
		3ODU	2.5	0.008	1.09	21.217	0.0102301	1.38722	22.9385	0.0069833	0.835674	10.3369
		1M52	2.6	0.007	1.086	15.856	0.0122997	1.53594	21.0585	0.00860016	0.973291	9.30348
		3CM8	2.9	0.005	0.922	16.742	0.0202946	2.05212	22.4629	0.0149345	1.23384	9.01448
		3RZE	3.1	0.005	1.06606	17.6904	0.0120109	1.47541	18.7519	0.0088918	0.976704	11.1359
		Mean	-	0.0096741	1.2576	15.1658	0.0123054	1.58554	19.1543	0.00779801	0.995639	8.61036
