# Supplementary material for: Modelling dynamics in protein crystal structures by ensemble refinement
Source: eLife. 2012 Dec 18;1:e00311. doi: 10.7554/eLife.00311 (PMC3524795; doi:10.7554/eLife.00311)
Supplement: Figure 6—source data 2. — The Ramachandran statistics for the ensemble models are calculated in two ways: ‘Ramachandran (mean)’ shows the percentage of outliers, allowed and favoured averaged over all structures in the ensemble (cf. ‘whole distribution’ in Figure 6—source data 1), whereas ‘Ramachandran (mode)’ shows these percentages based on the most frequent occurring classification of each φ,ψ combination (cf. ‘centroid distribution’ in Figure 6—source data 1). DOI: http://dx.doi.org/10.7554/elife.00311.014 [file elife00311s002.xlsx]

## Sheet: ramas_all
Figure 6 - Source Data 2
	PDB ID	Resolution (Å)	Phenix.refine			Ensemble Refinement
			Ramachandran (mean)			Ramachandran (mean)			Ramachandran (mode)
			Outliers (%)	Allowed (%)	Favoured (%)	Outliers (%)	Allowed (%)	Favoured (%)	Outliers (%)	Allowed (%)	Favoured (%)
	1KZK	1.1	0	0.5	99.5	0.6	1.6	97.8	0	0.5	99.5
	3K0M	1.3	0	3.4	96.7	0.4	4.3	95.3	0	3.1	96.9
	3K0N	1.4	0	3.6	96.4	0.3	4.4	95.3	0	3.1	96.9
	2PC0	1.4	0	0	100	1.4	2.5	96	1	0	99
	1UOY	1.5	0	4.8	95.2	0.3	3.8	95.9	0	3.2	96.8
	3CA7	1.5	0	0	100	1.8	3	95.2	2.1	2.1	95.8
	2R8Q	1.5	0	0.8	99.3	4.4	5.1	90.5	2.7	0.9	96.4
	3QL0	1.6	0	1.2	98.8	2.7	4.5	92.8	1.3	1.3	97.4
	1X6P	1.6	0	0	100	2	3.7	94.3	0	0.8	99.2
	1F2F	1.7	0	2.8	97.2	3.8	5.4	90.7	1	1	98
	3QL3	1.8	0	0.6	99.4	0.6	2	97.4	0	0	100
	1YTT	1.8	0	4	96	4.7	8.4	86.9	4.5	4.5	91
	3GWH	2	0.5	0.5	99	7.4	0.3	92.3	8.7	2.6	88.7
	1BV1	2	3.7	1.8	94.5	3.8	5.3	90.9	2.5	2.5	94.9
	1IEP	2.1	0.7	3.7	95.6	5.9	8.5	85.6	6.1	2.9	91
	2XFA	2.1	0.7	5.7	93.6	6.9	10.6	82.5	3.2	3.9	92.9
	3ODU	2.5	0.7	3.5	95.8	5	9.6	85.4	5.1	2.3	92.6
	1M52	2.6	0.2	2.4	97.4	3.7	6.7	89.6	2.8	2.4	94.8
	3CM8	2.9	2.7	6.6	90.7	10.7	14.1	75.2	8.5	4.5	87.1
	3RZE	3.1	3.6	15.7	80.7	8.5	20.3	71.2	4.8	13.1	82.1
	Mean	-	0.64	3.08	96.29	3.745	6.205	90.04	2.715	2.735	94.55
